# Supplementary material for: Pituispheres Contain Genetic Variants Characteristic to Pituitary Adenoma Tumor Tissue
Source: Front Endocrinol (Lausanne). 2020 May 22;11:313. doi: 10.3389/fendo.2020.00313 (PMC7256168; doi:10.3389/fendo.2020.00313)
Supplement: Supplementary Table 3 — Detailed somatic mutation data across all transcripts VEP. [file Table_3.xls]

## Sheet: rs_info
Patient	Variant name	Chr	Pos	Minor allele	Global MAF	Global MA count	Strand	Variant alleles
PA05	rs11272549	1	153234011				1	-/GGCGGCTCTGGC
PA01, PA02, PA03	rs11554273	20	57484420				1	C/A/G/T
PA04	rs138715863	17	18874965	T	0.00119808	6	1	C/A/T
PA04	rs146072471	2	65541087	A	0.000599042	3	1	C/A/T
PA04	rs371881714	19	6906514				1	C/T
PA02	rs372124401	5	36064400				1	G/A
PA05	rs375412954	3	167183317				1	C/A
PA04	rs403356	19	23544625				1	C/T
PA01	rs549443662	3	113012861	-	0.000798722	4	1	CTTAG/-
PA03	rs748067626	2	90229251				1	T/A
PA01	rs780838899	14	68028745				1	G/A
